# Supplementary material for: Desynchronization of Theta-Phase Gamma-Amplitude Coupling during a Mental Arithmetic Task in Children with Attention Deficit/Hyperactivity Disorder
Source: PLoS One. 2016 Mar 1;11(3):e0145288. doi: 10.1371/journal.pone.0145288 (PMC4773039; doi:10.1371/journal.pone.0145288)
Supplement: S1 Dataset — In this zip-compressed file, we provide one files: QEEG_CFC_Resting_1007.sav. (ZIP) [file pone.0145288.s001.zip]

Archive with 1 entries (1 files):
- QEEG_CFC_Resting_1007.sav
